# Supplementary material for: Collagen-Hydroxyapatite Scaffolds Induce Human Adipose Derived Stem Cells Osteogenic Differentiation In Vitro
Source: PLoS One. 2016 Mar 16;11(3):e0151181. doi: 10.1371/journal.pone.0151181 (PMC4794180; doi:10.1371/journal.pone.0151181)
Supplement: S1 Manuscript Data Set — (XLS) [file pone.0151181.s001.xls]

## Sheet: Immuno
TIME-POINT	MEDIUM	COUNTS (% positive)
		ALPL	BGLAP	SPARC	SP7	Osteopontin		ALPL					BGLAP
								1 week	2 weeks	4 weeks	8 weeks		1 week	2 weeks	4 weeks	8 weeks
1 week	Expans.	66.67	99.7	100	3.36	100		66.87	91.9667	74.63	76.5233		99.9	95.2633	94.4	99.9
1 week	Expans.	64.71	100	95	0.8	96.43		2.26663	2.81774	1.16013	0.875348		0.173205	1.00027	1.8755	0.173205
1 week	Expans.	69.23	100	100	2.97	100		1.30864	1.62682	0.669801	0.505382		0.1	0.577504	1.08282	0.1
								82.32	85.9633	99.9	76.6667		98.5233	80.6967	98.85	95.4033
								3.00162	2.50235	0.173205	2.89512		1.47005	11.7871	1.99186	3.98108
								1.73298	1.44473	0.1	1.6715		0.848731	6.80529	1.15	2.29848
1 week	Osteo	80	98.51	88.24	9.09	96.67
1 week	Osteo	85.71	100	88.89	6.67	90.32		SPARC					SP7
1 week	Osteo	81.25	97.06	84.21	12.5	94.29		1 week	2 weeks	4 weeks	8 weeks		1 week	2 weeks	4 weeks	8 weeks
								98.3333	100.44	99.9	95.0967		2.37667	1.17	86.6233	11.3067
								2.88675	0.762102	0.173205	1.54675		1.37929	1.0641	1.40401	2.41216
								1.66667	0.44	0.1	0.893016		0.796332	0.614356	0.810603	1.39266
2 weeks	Expans.	89.83	95.29	100	0	100		87.1133	73.9533	87.7567	89.3833		9.42	9.97	99.53	82.05
2 weeks	Expans.	90.91	94.25	100	1.43	100		2.53528	6.4723	3.59514	0.769697		2.92898	3.11048	0.814064	1.45007
2 weeks	Expans.	95.16	96.25	101.32	2.08	96.55		1.46374	3.73678	2.07566	0.444385		1.69105	1.79584	0.47	0.837198
								Osteopontin
2 weeks	Osteo	88.31	72.84	68.18	11.67	88		1 week	2 weeks	4 weeks	8 weeks
2 weeks	Osteo	83.33	94.25	72.73	6.38	88.46		98.81	98.85	91.0633	78.9733
2 weeks	Osteo	86.25	75	80.95	11.86	88		2.06114	1.99186	4.29485	1.77824
								1.19	1.15	2.47963	1.02667
								93.76	88.1533	10.9567	4.35667
								3.20801	0.265581	0.889963	0.190088
4 weeks	Expans.	75.56	93.1	99.7	85.92	86.11		1.85214	0.153333	0.51382	0.109747
4 weeks	Expans.	75	96.55	100	88.24	93.75
4 weeks	Expans.	73.33	93.55	100	85.71	93.33
4 weeks	Osteo	99.7	100	90	100	11.11
4 weeks	Osteo	100	96.55	89.66	100	11.76
4 weeks	Osteo	100	100	83.61	98.59	10
8 weeks	Expans.	75.56	99.7	94.12	11.76	76.92
8 weeks	Expans.	77.27	100	96.88	13.46	80
8 weeks	Expans.	76.74	100	94.29	8.7	80
8 weeks	Osteo	75.22	93.06	90.24	81.32	4.17
8 weeks	Osteo	74.78	100	88.75	83.72	4.55
8 weeks	Osteo	80	93.15	89.16	81.11	4.35

## Sheet: H&E
TIME-POINT	MEDIUM	COUNTS
					1 week	2 weeks	4 weeks	8 weeks
1 week	Expans.	476		No. Samples	3	3	3	3
1 week	Expans.	427		Mean count	447.667	666	447.667	494.667
1 week	Expans.	440		St. dev.	25.3837	35.1568	11.5036	8.73689
				S.E.M.	14.6553	20.2978	6.64162	5.04425
1 week	Osteo	96		No. Samples	3	3	3	3
1 week	Osteo	120		Mean count	121	895.667	392	813.667
1 week	Osteo	147		St. dev.	25.5147	26.4071	9.53939	21.5484
				S.E.M.	14.7309	15.2461	5.50757	12.441
2 weeks	Expans.	626
2 weeks	Expans.	680		No. Samples
2 weeks	Expans.	692		Mean count	100	148.771	100	110.499
				St. dev.	5.67023	7.85334	2.56968	1.95165
				S.E.M.	3.27371	4.53413	1.48361	1.12679
2 weeks	Osteo	919
2 weeks	Osteo	867		No. Samples
2 weeks	Osteo	901		Mean count	27.029	200.074	87.5652	181.757
				St. dev.	5.69949	5.89882	2.13091	4.81349
				S.E.M.	3.2906	3.40569	1.23028	2.77907
4 weeks	Expans.	459
4 weeks	Expans.	436
4 weeks	Expans.	448
4 weeks	Osteo	383
4 weeks	Osteo	391
4 weeks	Osteo	402
8 weeks	Expans.	485
8 weeks	Expans.	497
8 weeks	Expans.	502
8 weeks	Osteo	836
8 weeks	Osteo	812
8 weeks	Osteo	793

## Sheet: AlizarinRed
measure	scaffold	cells	diff	weeks		Area	Mean	Min	Max		OD (with backgr)	OD (w/o backgr)
1	a	no cells	no diff	8	signal	201086	174352	104	189	81648	81.648	7.838	9.70667	Mean
2	a	no cells	no diff	8	signal	268421	172380	95	189	83620	83.62	9.81	1.8192	Dev.st
3	a	no cells	no diff	8	signal	246829	170718	107	184	85282	85.282	11.472	1.05032	SEM
4	a	no cells	no diff	8	backgr	22000	186146	168	191	69854	69.854	73.81
5	a	no cells	no diff	8	backgr	15052	184067	159	189	71933	71.933
6	a	no cells	no diff	8	backgr	18176	176357	171	181	79643	79.643
7	f	no cells	osteodiff	8	signal	267472	164899	92	188	91101	91.101	13.145	8.73567	Mean
8	f	no cells	osteodiff	8	signal	386856	170885	103	189	85115	85.115	7.159	3.86989	Dev.st
9	f	no cells	osteodiff	8	signal	335616	172141	105	189	83859	83.859	5.903	2.23428	SEM
10	f	no cells	osteodiff	8	backgr	20008	176126	167	182	79874	79.874	77.956
11	f	no cells	osteodiff	8	backgr	20984	178895	166	184	77105	77.105
12	f	no cells	osteodiff	8	backgr	22140	179111	169	184	76889	76.889
13	b	hADSCs	no diff	1	signal	255360	160638	101	184	95362	95.362	18.8027	16.178	Mean
14	b	hADSCs	no diff	1	signal	259920	162045	93	187	93955	93.955	17.3957	3.40111	Dev.st
15	b	hADSCs	no diff	1	signal	245688	167105	107	190	88895	88.895	12.3357	1.96363	SEM
16	b	hADSCs	no diff	1	backgr	41184	178506	170	184	77494	77.494	76.5593
17	b	hADSCs	no diff	1	backgr	41676	178688	167	184	77312	77.312
18	b	hADSCs	no diff	1	backgr	23232	181128	175	186	74872	74.872
19	g	hADSCs	osteodiff	1	signal	375492	164488	106	187	91512	91.512	17.5867	18.0483	Mean
20	g	hADSCs	osteodiff	1	signal	403648	159950	85	189	96050	96.05	22.1247	3.86623	Dev.st
21	g	hADSCs	osteodiff	1	signal	301000	167641	105	185	88359	88.359	14.4337	2.23217	SEM
22	g	hADSCs	osteodiff	1	backgr	38324	183058	169	189	72942	72.942	73.9253
23	g	hADSCs	osteodiff	1	backgr	17688	186268	173	191	69732	69.732
24	g	hADSCs	osteodiff	1	backgr	28392	176898	166	183	79102	79.102
25	c	hADSCs	no diff	2	signal	283200	153871	88	185	102129	102.129	22.8153	20.582	Mean
26	c	hADSCs	no diff	2	signal	274256	158852	95	187	97148	97.148	17.8343	2.53002	Dev.st
27	c	hADSCs	no diff	2	signal	290496	155590	91	184	100410	100.41	21.0963	1.46071	SEM
28	c	hADSCs	no diff	2	backgr	36000	175986	163	182	80014	80.014	79.3137
29	c	hADSCs	no diff	2	backgr	34476	179502	169	185	76498	76.498
30	c	hADSCs	no diff	2	backgr	23664	174571	163	180	81429	81.429
	h	hADSCs	osteodiff	2	signal	241240	161376	107	190	94624	94.624	21.4543	22.9153	Mean
	h	hADSCs	osteodiff	2	signal	284960	156634	98	182	99366	99.366	26.1963	2.84709	Dev.st
	h	hADSCs	osteodiff	2	signal	266124	161735	101	187	94265	94.265	21.0953	1.64377	SEM
	h	hADSCs	osteodiff	2	backgr	46172	178824	166	185	77176	77.176	73.1697
	h	hADSCs	osteodiff	2	backgr	32472	182780	175	189	73220	73.22
	h	hADSCs	osteodiff	2	backgr	17696	186887	176	191	69113	69.113
	d	hADSCs	no diff	4	signal	314880	158448	99	192	97552	97.552	22.4957	20.111	Mean
	d	hADSCs	no diff	4	signal	343952	160139	99	191	95861	95.861	20.8047	2.79678	Dev.st
	d	hADSCs	no diff	4	signal	332320	163911	99	185	92089	92.089	17.0327	1.61472	SEM
	d	hADSCs	no diff	4	backgr	28288	187780	169	193	68220	68.22	75.0563
	d	hADSCs	no diff	4	backgr	39184	178279	156	184	77721	77.721
	d	hADSCs	no diff	4	backgr	36740	176772	152	183	79228	79.228
	i	hADSCs	osteodiff	4	signal	335384	149250	80	189	106750	106.75	34.7133	33.217	Mean
	i	hADSCs	osteodiff	4	signal	395568	154006	72	189	101994	101.994	29.9573	2.82611	Dev.st
	i	hADSCs	osteodiff	4	signal	281012	148983	88	183	107017	107.017	34.9803	1.63165	SEM
	i	hADSCs	osteodiff	4	backgr	67832	185900	156	192	70100	70.1	72.0367
	i	hADSCs	osteodiff	4	backgr	73920	184283	167	191	71717	71.717
	i	hADSCs	osteodiff	4	backgr	34400	181707	172	187	74293	74.293
	e	hADSCs	no diff	8	signal	99680	156411	104	188	99589	99.589	21.5903	21.234	Mean
	e	hADSCs	no diff	8	signal	123200	159464	103	186	96536	96.536	18.5373	2.53734	Dev.st
	e	hADSCs	no diff	8	signal	98000	154427	112	181	101573	101.573	23.5743	1.46493	SEM
	e	hADSCs	no diff	8	backgr	38808	179940	175	185	76060	76.06	77.9987
	e	hADSCs	no diff	8	backgr	73260	179088	171	185	76912	76.912
	e	hADSCs	no diff	8	backgr	63180	174976	167	182	81024	81.024
	j	hADSCs	osteodiff	8	signal	195016	149221	87	189	106779	106.779	33.635	35.659	Mean
	j	hADSCs	osteodiff	8	signal	195016	146047	91	186	109953	109.953	36.809	1.75826	Dev.st
	j	hADSCs	osteodiff	8	signal	195016	146323	79	183	109677	109.677	36.533	1.01513	SEM
	j	hADSCs	osteodiff	8	backgr	28196	182761	157	188	73239	73.239	73.144
	j	hADSCs	osteodiff	8	backgr	13132	186442	178	190	69558	69.558
	j	hADSCs	osteodiff	8	backgr	26964	179365	154	185	76635	76.635

## Sheet: Relative Quantitation
Target Name	RQ	dev	group
ALPL	1.57454	1.00318	2
ALPL	4.81446	0.679907	3
ALPL	10.0901	1.37509	4
ALPL	9.67833	2.66601	5
ALPL	10.6276	1.97128	6
ALPL	7.74747	2.40725	7
BGLAP	0.899125	0.320715	2
BGLAP	1.14504	0.325015	3
BGLAP	1.30058	0.247164	4
BGLAP	1.537	0.0737056	5
BGLAP	1.91342	1.06548	6
BGLAP	3.7506	1.93354	7
BMP2	1.25725	0.646565	2
BMP2	0.783917	0.260954	3
BMP2	0.765375	0.0475594	4
BMP2	1.76608	1.77253	5
BMP2	1.0205	0.578105	6
BMP2	7.20167	6.99894	7
CDC25a	6.78471	5.72311	2
CDC25a	5.95567	1.83816	3
CDC25a	5.72096	1.14676	4
CDC25a	5.19225	1.4979	5
CDC25a	5.05	0.639605	6
CDC25a	3.89547	1.77994	7
Col1a	0.66275	0.382087	2
Col1a	1.07896	0.55376	3
Col1a	1.13546	0.608571	4
Col1a	2.68942	1.59072	5
Col1a	2.34575	1.21317	6
Col1a	1.21353	0.482195	7
Col2a1	0.544208	0.345338	2
Col2a1	0.999125	0.217272	3
Col2a1	1.37204	0.16318	4
Col2a1	1.15917	0.411649	5
Col2a1	1.13225	0.215736	6
Col2a1	0.7664	0.250266	7
IGF2	1.20788	0.723851	2
IGF2	1.26796	0.0905621	3
IGF2	5.95129	3.77424	4
IGF2	1.84608	0.8776	5
IGF2	2.62158	1.46608	6
IGF2	1.43407	0.527334	7
ITGa1	2.53758	1.30868	2
ITGa1	2.86642	0.752528	3
ITGa1	4.574	0.476667	4
ITGa1	5.26517	0.647286	5
ITGa1	5.78383	2.62545	6
ITGa1	7.40167	2.13229	7
Msx1	0.532833	0.365579	2
Msx1	1.37508	0.357985	3
Msx1	1.28671	0.341743	4
Msx1	1.31833	0.284138	5
Msx1	2.23988	1.15548	6
Msx1	2.03647	1.39764	7
Runx2	1.25188	0.413853	2
Runx2	1.57442	0.210978	3
Runx2	2.23046	0.56222	4
Runx2	2.88617	0.753119	5
Runx2	4.21558	1.49528	6
Runx2	5.5548	2.83558	7
Sox9	24.6251	14.6482	2
Sox9	7.63917	1.06399	3
Sox9	21.8243	3.39239	4
Sox9	37.5155	29.8824	5
Sox9	29.6104	11.3387	6
Sox9	40.7844	33.611	7
SP7	2.96563	0.850199	2
SP7	2.745	1.35749	3
SP7	6.11133	0.882791	4
SP7	3.78442	1.39677	5
SP7	2.57621	0.386533	6
SP7	1.87143	1.02125	7
SPP1	2.31329	1.37552	2
SPP1	0.819917	0.254777	3
SPP1	0.432708	0.0927532	4
SPP1	0.673667	0.106464	5
SPP1	0.773583	0.245526	6
SPP1	0.622333	0.318551	7
TGFb1	1.15258	0.519509	2
TGFb1	1.32717	0.0941774	3
TGFb1	2.00058	0.170806	4
TGFb1	2.074	0.812175	5
TGFb1	1.906	0.648088	6
TGFb1	2.23593	0.62029	7
VCAM	0.614917	0.426626	2
VCAM	1.42133	1.41472	3
VCAM	6.35308	4.03998	4
VCAM	11.2292	6.30384	5
VCAM	5.60725	2.01177	6
VCAM	6.98073	2.44517	7
